# Supplementary material for: HOXB5 Overexpression Is Associated with Neuroendocrine Differentiation and Poor Prognosis in Prostate Cancer
Source: Biomedicines. 2021 Jul 26;9(8):893. doi: 10.3390/biomedicines9080893 (PMC8389587; doi:10.3390/biomedicines9080893)
Supplement: Supplementary file 1 [file biomedicines-09-00893-s001.zip]

Archive with 1 entries (1 files):
- Supplementary compressed file proof.pdf
